# Supplementary material for: Using Patient-Specific 3D-Printed C1–C2 Interfacet Spacers for the Treatment of Type 1 Basilar Invagination: A Clinical Case Report
Source: Biomimetics (Basel). 2025 Jun 17;10(6):408. doi: 10.3390/biomimetics10060408 (PMC12190520; doi:10.3390/biomimetics10060408)
Supplement: Supplementary file 1 [file biomimetics-10-00408-s001.zip]

Archive with 1 entries (1 files):
- biomimetics-3642778-supplementary.pdf
